# Supplementary material for: Mendelian randomization reveals plasminogen as a common therapeutic target for myocardial infarction and atrial fibrillation
Source: J Cardiovasc Thorac Res. 2024 Dec 23;16(4):249–57. doi: 10.34172/jcvtr.33269 (PMC11866770; doi:10.34172/jcvtr.33269)
Supplement: Supplementary file 1 — Supplementary file contains Tables S1-S7. [file jcvtr-16-249-s001.xlsx]

## Sheet: S1
Table S1. Summary data sources of the cardiovascular diseases for Multi_x001E_trait Mendelian randomization analysis
Phenotype	Ancestry	Available year	Sample size	n case	n control	n SNPs	Study reference or description URL
Coronary atherosclerosis	EUR	2018	361194	14334	346860	13586589	https://gwas.mrcieu.ac.uk/datasets/ukb-d-I9_CORATHER/
Hypothyroidism	EUR	2018	463010	9674	453336	9851867	https://gwas.mrcieu.ac.uk/datasets/ukb-b-4226/
Any stroke	EUR	2018	446696	40585	406111	7633440	Malik et al (2018)
Heart failure	EUR	2020	977323	47309	930014	7773021	https://gwas.mrcieu.ac.uk/datasets/ebi-a-GCST009541/
Abdominal aortic aneurysm	EUR	2020	179814	7642	172172	20125048	Klaren et al (2020)
Chronic kidney disease	EUR	2019	625219	64164	561055	9585923	https://www.ebi.ac.uk/gwas/studies/GCST008064
Thoracic aortic aneurysm	EUR	2021	19646	1351	18295	22980820	Roychowdhury et al. (2021)
Peripheral artery disease	EUR	2018	361194	1230	359964	9637467	https://gwas.mrcieu.ac.uk/datasets/ukb-d-I9_PAD/
Angina	EUR	2018	463010	3700	459310	9851867	https://gwas.mrcieu.ac.uk/datasets/ukb-b-12047/
Obesity	EUR	2018	463010	4688	458322	9851867	https://gwas.mrcieu.ac.uk/datasets/ukb-b-15541/
Type 2 diabetes	EUR	2018	70127	12931	57196	14277791	https://gwas.mrcieu.ac.uk/datasets/ebi-a-GCST005413/
Systolic blood pressure	EUR	2018	757601	.....	.....	7088083	https://gwas.mrcieu.ac.uk/datasets/ieu-b-38/
Diastolic blood pressure	EUR	2018	39749	.....	.....	9851867	https://gwas.mrcieu.ac.uk/datasets/ukb-b-18240/

## Sheet: S2
Table S2. Mendelian randomization of cis-pQTLs in MI
outcome	exposure	method	nsnp	b	se	pval	fdr	lo_ci	up_ci	or	or_lci95	or_uci95
MI	IL1RN	Wald ratio	1	0.994382	0.348315	0.00430587	0.0351762	0.311685	1.67708	2.70305	1.36572	5.3499
MI	APOB	Wald ratio	1	0.869466	0.230534	0.000162254	0.00245319	0.417618	1.32131	2.38564	1.51834	3.74834
MI	PCSK9	Inverse variance weighted	2	0.521685	0.109944	2.08e-06	0.00052892	0.306196	0.737175	1.68486	1.35825	2.09002
MI	ULK3	Wald ratio	1	0.323345	0.0938966	0.000573964	0.0383121	0.139308	0.507382	1.38174	1.14948	1.66094
MI	C2	Wald ratio	1	0.291125	0.0826042	0.000424542	0.0283382	0.129221	0.453029	1.33793	1.13794	1.57307
MI	ZADH2	Wald ratio	1	0.279234	0.0823617	0.000698064	0.0438548	0.117805	0.440663	1.32212	1.12502	1.55374
MI	F2	Wald ratio	1	0.260071	0.0683125	0.000140615	0.0136524	0.126179	0.393964	1.29702	1.13449	1.48285
MI	PDE5A	Wald ratio	1	0.244128	0.0680134	0.000331437	0.0272289	0.110821	0.377434	1.27651	1.1172	1.45854
MI	AIF1	Wald ratio	1	0.208584	0.062432	0.000834835	0.04666	0.0862173	0.330951	1.23193	1.09004	1.39229
MI	CYB5R2	Wald ratio	1	0.189476	0.0534056	0.000388376	0.0296275	0.0848006	0.29415	1.20862	1.0885	1.34199
MI	PLEKHA1	Wald ratio	1	-0.0972305	0.0268617	0.000294979	0.0262531	-0.149879	-0.0445816	0.907347	0.860812	0.956398
MI	AGT	Wald ratio	1	-0.132018	0.0398014	0.000910169	0.04666	-0.210029	-0.0540072	0.876325	0.810561	0.947425
MI	ATF6B	Wald ratio	1	-0.142827	0.0430891	0.000917471	0.04666	-0.227281	-0.0583721	0.866904	0.796697	0.943299
MI	ARL3	Wald ratio	1	-0.199492	0.0500714	6.77249e-05	0.00904127	-0.297632	-0.101352	0.819147	0.742575	0.903615
MI	PROC	Wald ratio	1	-0.203155	0.053331	0.000139348	0.0125147	-0.307684	-0.0986262	0.816152	0.735148	0.906081
MI	PLG	Wald ratio	1	-0.232799	0.0381281	1.02e-09	5.47e-07	-0.307531	-0.158068	0.792312	0.73526	0.853791
MI	FN1	Wald ratio	1	-0.241551	0.0477614	4.25e-07	0.000151257	-0.335163	-0.147939	0.785409	0.715221	0.862484
MI	ITIH4	Wald ratio	1	-0.247779	0.0626442	7.64279e-05	0.00906944	-0.370562	-0.124996	0.780533	0.690347	0.8825
MI	TAGLN2	Wald ratio	1	-0.377	0.0829255	5.46108e-06	0.000972072	-0.539534	-0.214466	0.685916	0.58302	0.806972
MI	ASGR1	Wald ratio	1	-0.421762	0.104366	5.31846e-05	0.00811445	-0.62632	-0.217204	0.65589	0.534555	0.804765
MI	ANGPTL4	Wald ratio	1	-0.448797	0.0952844	2.47622e-06	0.00052892	-0.635554	-0.262039	0.638396	0.529642	0.769481

## Sheet: S3
Table S3. Mendelian randomization of cis-pQTLs in AF
outcome	exposure	method	nsnp	b	se	pval	fdr	lo_ci	up_ci	or	or_lci95	or_uci95
AF	RAB1A	Wald ratio	1	1.12787	0.129508	3.07e-18	3.42e-15	0.874033	1.3817	3.08907	2.39656	3.98168
AF	SPON1	Wald ratio	1	0.544495	0.158257	0.000580469	0.00718053	0.234312	0.854679	1.72374	1.26404	2.35062
AF	CFL2	Wald ratio	1	0.413636	0.062987	5.13e-11	1.91e-08	0.290182	0.537091	1.51231	1.33667	1.71102
AF	HAGH	Wald ratio	1	0.346207	0.0910345	0.000142937	0.0227882	0.167779	0.524634	1.4137	1.18268	1.68984
AF	ANXA4	Wald ratio	1	0.257986	0.0309028	6.92e-17	3.86e-14	0.197417	0.318556	1.29432	1.21825	1.37514
AF	BDH2	Wald ratio	1	0.129353	0.0363184	0.00036854	0.04569	0.0581692	0.200537	1.13809	1.05989	1.22206
AF	PLG	Wald ratio	1	-0.144568	0.0359331	5.74e-05	0.0111892	-0.214997	-0.0741393	0.865396	0.806544	0.928542
AF	PFKM	Wald ratio	1	-0.171078	0.0480392	0.000369129	0.04569	-0.265235	-0.0769216	0.842755	0.767025	0.925962
AF	CD68	Wald ratio	1	-0.530645	0.132258	6.02e-05	0.0111892	-0.789871	-0.271419	0.588225	0.453903	0.762297

## Sheet: S4
Table S4. GO enrichment and KEGG pathway analysis for causal plasma proteins associated with MI and AF in MR analysis.
MI
Category	Term	Count	%	PValue	Genes
GOTERM_BP_DIRECT	GO:0006953~acute-phase response	4	20	9.01714e-06	IL1RN, FN1, F2, ITIH4
GOTERM_BP_DIRECT	GO:0014068~positive regulation of phosphatidylinositol 3-kinase signaling	3	15	0.00296969	FN1, F2, AGT
GOTERM_BP_DIRECT	GO:0007596~blood coagulation	3	15	0.00333082	PLG, F2, PROC
GOTERM_BP_DIRECT	GO:0051702~interaction with symbiont	2	10	0.00490474	PLG, FN1
GOTERM_BP_DIRECT	GO:0001822~kidney development	3	15	0.00619643	ARL3, AGT, PCSK9
GOTERM_BP_DIRECT	GO:0006508~proteolysis	4	20	0.00751645	PLG, F2, PROC, C2
GOTERM_BP_DIRECT	GO:2000650~negative regulation of sodium ion transmembrane transporter activity	2	10	0.00978667	AGT, PCSK9
GOTERM_BP_DIRECT	GO:0051918~negative regulation of fibrinolysis	2	10	0.0127049	PLG, F2
GOTERM_BP_DIRECT	GO:0034374~low-density lipoprotein particle remodeling	2	10	0.0156151	APOB, AGT
GOTERM_BP_DIRECT	GO:0010744~positive regulation of macrophage derived foam cell differentiation	2	10	0.018517	APOB, AGT
GOTERM_BP_DIRECT	GO:0042730~fibrinolysis	2	10	0.018517	PLG, F2
GOTERM_BP_DIRECT	GO:0031668~cellular response to extracellular stimulus	2	10	0.018517	AIF1, ASGR1
GOTERM_BP_DIRECT	GO:0010613~positive regulation of cardiac muscle hypertrophy	2	10	0.0214109	PDE5A, AGT
GOTERM_BP_DIRECT	GO:2000379~positive regulation of reactive oxygen species metabolic process	2	10	0.0338579	F2, AGT
GOTERM_BP_DIRECT	GO:0045429~positive regulation of nitric oxide biosynthetic process	2	10	0.0470946	AIF1, AGT
GOTERM_BP_DIRECT	GO:0048146~positive regulation of fibroblast proliferation	2	10	0.0555129	FN1, AGT
GOTERM_BP_DIRECT	GO:0051384~response to glucocorticoid	2	10	0.0638608	AIF1, IL1RN
GOTERM_BP_DIRECT	GO:0009611~response to wounding	2	10	0.0666279	FN1, F2
GOTERM_BP_DIRECT	GO:0009791~post-embryonic development	2	10	0.0675485	PLEKHA1, APOB
GOTERM_BP_DIRECT	GO:0008203~cholesterol metabolic process	2	10	0.0785291	APOB, PCSK9
GOTERM_BP_DIRECT	GO:0007224~smoothened signaling pathway	2	10	0.0803473	ARL3, ULK3
GOTERM_BP_DIRECT	GO:0043066~negative regulation of apoptotic process	3	15	0.0944102	AIF1, PROC, ANGPTL4
GOTERM_BP_DIRECT	GO:0042632~cholesterol homeostasis	2	10	0.0974511	APOB, PCSK9
Category	Term	Count	%	PValue	Genes
GOTERM_CC_DIRECT	GO:0072562~blood microparticle	6	30	1.73987e-07	PLG, FN1, F2, ITIH4, AGT, ANGPTL4
GOTERM_CC_DIRECT	GO:0005576~extracellular region	12	60	4.90857e-07	PLG, ASGR1, FN1, F2, APOB, TAGLN2, PROC, ITIH4, AGT, PCSK9, ANGPTL4, C2
GOTERM_CC_DIRECT	GO:0070062~extracellular exosome	11	55	7.67006e-06	PLEKHA1, PLG, IL1RN, FN1, F2, ARL3, APOB, TAGLN2, ITIH4, AGT, C2
GOTERM_CC_DIRECT	GO:0005615~extracellular space	10	50	2.2079e-05	PLG, IL1RN, FN1, F2, APOB, PROC, AGT, PCSK9, ANGPTL4, C2
GOTERM_CC_DIRECT	GO:0005788~endoplasmic reticulum lumen	5	25	0.00015573	FN1, F2, APOB, PROC, PCSK9
GOTERM_CC_DIRECT	GO:0031232~extrinsic component of external side of plasma membrane	2	10	0.00828002	PLG, PCSK9
GOTERM_CC_DIRECT	GO:1905370~serine-type endopeptidase complex	2	10	0.0155855	F2, PROC
GOTERM_CC_DIRECT	GO:0031093~platelet alpha granule lumen	2	10	0.0601023	PLG, FN1
GOTERM_CC_DIRECT	GO:0005794~Golgi apparatus	4	20	0.0852867	ATF6B, ARL3, PROC, PCSK9
GOTERM_CC_DIRECT	GO:0032587~ruffle membrane	2	10	0.089277	AIF1, PLEKHA1
GOTERM_CC_DIRECT	GO:0005886~plasma membrane	9	45	0.0905287	PLEKHA1, PLG, ASGR1, IL1RN, FN1, F2, APOB, ITIH4, PCSK9
GOTERM_CC_DIRECT	GO:0005796~Golgi lumen	2	10	0.0934943	F2, PROC
Category	Term	Count	%	PValue	Genes
GOTERM_MF_DIRECT	GO:0004252~serine-type endopeptidase activity	5	25	3.61726e-05	PLG, F2, PROC, PCSK9, C2
GOTERM_MF_DIRECT	GO:0005515~protein binding	20	100	0.000458404	PLG, PDE5A, AGT, ULK3, AIF1, PLEKHA1, IL1RN, ASGR1, FN1, F2, ATF6B, ARL3, APOB, TAGLN2, CYB5R2, PROC, ITIH4, PCSK9, C2, ANGPTL4
GOTERM_MF_DIRECT	GO:0005102~receptor binding	4	20	0.00693303	PLG, FN1, F2, ANGPTL4
GOTERM_MF_DIRECT	GO:0008201~heparin binding	3	15	0.0132773	FN1, F2, APOB
GOTERM_MF_DIRECT	GO:0034185~apolipoprotein binding	2	10	0.0189297	PLG, PCSK9
GOTERM_MF_DIRECT	GO:0050750~low-density lipoprotein particle receptor binding	2	10	0.0248366	APOB, PCSK9
GOTERM_MF_DIRECT	GO:0004867~serine-type endopeptidase inhibitor activity	2	10	0.0986248	ITIH4, AGT
Category	Term	Count	%	PValue	Genes
KEGG_PATHWAY	hsa04610:Complement and coagulation cascades	4	20	0.000294755	PLG, F2, PROC, C2
KEGG_PATHWAY	hsa04979:Cholesterol metabolism	3	15	0.00282818	APOB, PCSK9, ANGPTL4
KEGG_PATHWAY	hsa04927:Cortisol synthesis and secretion	2	10	0.0982988	ATF6B, AGT
AF
Category	Term	Count	%	PValue	Genes
GOTERM_BP_DIRECT	GO:0046716~muscle cell cellular homeostasis	3	33.3333	4.84549e-05	PLG, PFKM, CFL2
GOTERM_BP_DIRECT	GO:0030855~epithelial cell differentiation	2	22.2222	0.0382485	BDH2, ANXA4
Category	Term	Count	%	PValue	Genes
GOTERM_CC_DIRECT	GO:0070062~extracellular exosome	5	55.5556	0.00659814	BDH2, PLG, RAB1A, ANXA4, CFL2
Category	Term	Count	%	PValue	Genes
GOTERM_MF_DIRECT	GO:0005515~protein binding	9	100	0.0393291	BDH2, PLG, HAGH, SPON1, RAB1A, PFKM, ANXA4, CD68, CFL2
GOTERM_MF_DIRECT	GO:0019900~kinase binding	2	22.2222	0.0423579	PLG, PFKM
Category	Term	Count	%	PValue	Genes
KEGG_PATHWAY	..............................................	...........	..............	.....................	..........................

## Sheet: S5
Table S5. Enrichment analysis of the 3 clusters in Protein–Protein Interaction of MI and AF causal plasma proteins
cluster 1
Category	Term	Count	%	PValue	Genes	List Total	Pop Hits	Pop Total	Fold Enrichment	Bonferroni	Benjamini	FDR
GOTERM_BP_DIRECT	GO:0006953~acute-phase response	3	25	0.000250281	FN1, F2, ITIH4	12	42	19333	115.077	0.0599545	0.0618193	0.0603176
GOTERM_BP_DIRECT	GO:0014068~positive regulation of phosphatidylinositol 3-kinase signaling	3	25	0.000976694	FN1, F2, AGT	12	83	19333	58.2319	0.214442	0.0903171	0.0881232
GOTERM_BP_DIRECT	GO:0007596~blood coagulation	3	25	0.00109697	PLG, F2, PROC	12	88	19333	54.9233	0.23746	0.0903171	0.0881232
GOTERM_BP_DIRECT	GO:0001822~kidney development	3	25	0.00205926	ARL3, AGT, PCSK9	12	121	19333	39.9442	0.399	0.127159	0.12407
GOTERM_BP_DIRECT	GO:0051702~interaction with symbiont	2	16.6667	0.00284193	PLG, FN1	12	5	19333	644.433	0.504881	0.140355	0.136946
GOTERM_BP_DIRECT	GO:0050819~negative regulation of coagulation	2	16.6667	0.00340944	ANXA4, PROC	12	6	19333	537.028	0.569828	0.140355	0.136946
GOTERM_BP_DIRECT	GO:2000650~negative regulation of sodium ion transmembrane transporter activity	2	16.6667	0.00567653	AGT, PCSK9	12	10	19333	322.217	0.754902	0.2003	0.195435
GOTERM_BP_DIRECT	GO:0051918~negative regulation of fibrinolysis	2	16.6667	0.00737376	PLG, F2, PROC	12	13	19333	247.859	0.839276	0.227665	0.222135
GOTERM_BP_DIRECT	GO:0034374~low-density lipoprotein particle remodeling	2	16.6667	0.00906836	APOB, AGT	12	16	19333	201.385	0.894612	0.241618	0.235749
GOTERM_BP_DIRECT	GO:0042730~fibrinolysis	2	16.6667	0.0107603	PLG, F2	12	19	19333	169.588	0.9309	0.241618	0.235749
GOTERM_BP_DIRECT	GO:0010744~positive regulation of macrophage derived foam cell differentiation	2	16.6667	0.0107603	APOB, AGT	12	19	19333	169.588	0.9309	0.241618	0.235749
GOTERM_BP_DIRECT	GO:2000379~positive regulation of reactive oxygen species metabolic process	2	16.6667	0.0197399	F2, AGT	12	35	19333	92.0619	0.992734	0.406313	0.396443
GOTERM_BP_DIRECT	GO:0006508~proteolysis	3	25	0.0225437	PLG, 2147, PROC	12	418	19333	11.5628	0.996419	0.42833	0.417926
GOTERM_BP_DIRECT	GO:0048146~positive regulation of fibroblast proliferation	2	16.6667	0.0325183	FN1, AGT	12	58	19333	55.5546	0.999716	0.573715	0.559779
GOTERM_BP_DIRECT	GO:0043066~negative regulation of apoptotic process	3	25	0.0350232	ANXA4, PROC, 51129	12	530	19333	9.11934	0.99985	0.576716	0.562707
GOTERM_BP_DIRECT	GO:0009611~response to wounding	2	16.6667	0.0391249	FN1, F2	12	70	19333	46.031	0.999948	0.603991	0.589319
GOTERM_BP_DIRECT	GO:0008203~cholesterol metabolic process	2	16.6667	0.0462359	APOB, PCSK9	12	83	19333	38.8213	0.999992	0.67178	0.655462
GOTERM_BP_DIRECT	GO:0042632~cholesterol homeostasis	2	16.6667	0.0576218	APOB, PCSK9	12	104	19333	30.9824	1	0.790699	0.771491
GOTERM_BP_DIRECT	GO:0032355~response to estradiol	2	16.6667	0.0619266	APOB, AGT	12	112	19333	28.7693	1	0.805046	0.785491
GOTERM_BP_DIRECT	GO:0010951~negative regulation of endopeptidase activity	2	16.6667	0.0800236	ITIH4, AGT	12	146	19333	22.0696	1	0.988292	0.964285
GOTERM_BP_DIRECT	GO:0008360~regulation of cell shape	2	16.6667	0.0842354	FN1, F2	12	154	19333	20.9232	1	0.990768	0.966701
Category	Term	Count	%	PValue	Genes	List Total	Pop Hits	Pop Total	Fold Enrichment	Bonferroni	Benjamini	FDR
GOTERM_CC_DIRECT	GO:0072562~blood microparticle	6	50	7.23414e-09	PLG, FN1, F2, ITIH4, AGT, ANGPTL4	12	145	20580	70.9655	5.0639e-07	5.0639e-07	4.70219e-07
GOTERM_CC_DIRECT	GO:0005576~extracellular region	10	83.3333	6.10142e-08	PLG, ASGR1, FN1, F2, APOB, PROC, ITIH4, AGT, PCSK9, ANGPTL4	12	2131	20580	8.04786	4.27099e-06	2.1355e-06	1.98296e-06
GOTERM_CC_DIRECT	GO:0005788~endoplasmic reticulum lumen	5	41.6667	1.4566e-05	FN1, F2, APOB, PROC, PCSK9	12	306	20580	28.0229	0.0010191	0.000267661	0.000248543
GOTERM_CC_DIRECT	GO:0005615~extracellular space	8	66.6667	1.52949e-05	PLG, FN1, F2, APOB, PROC, AGT, PCSK9, ANGPTL4	12	1939	20580	7.07581	0.00107008	0.000267661	0.000248543
GOTERM_CC_DIRECT	GO:0070062~extracellular exosome	8	66.6667	3.73789e-05	PLG, FN1, F2, ARL3, APOB, ANXA4, ITIH4, AGT	12	2219	20580	6.18297	0.00261315	0.000523305	0.000485926
GOTERM_CC_DIRECT	GO:0031232~extrinsic component of external side of plasma membrane	2	16.6667	0.00480115	PLG, PCSK9	12	9	20580	381.111	0.286013	0.0560135	0.0520125
GOTERM_CC_DIRECT	GO:1905370~serine-type endopeptidase complex	2	16.6667	0.00905125	F2, PROC	12	17	20580	201.765	0.470844	0.0794987	0.0738202
GOTERM_CC_DIRECT	GO:0005886~plasma membrane	8	66.6667	0.00908557	PLG, ASGR1, FN1, F2, APOB, ANXA4, ITIH4, PCSK9	12	5310	20580	2.5838	0.472125	0.0794987	0.0738202
GOTERM_CC_DIRECT	GO:0031093~platelet alpha granule lumen	2	16.6667	0.0352426	PLG, FN1	12	67	20580	51.194	0.918854	0.274109	0.25453
GOTERM_CC_DIRECT	GO:0009986~cell surface	3	25	0.044347	PLG, ANXA4, PCSK9	12	642	20580	8.01402	0.958215	0.310429	0.288256
GOTERM_CC_DIRECT	GO:0005796~Golgi lumen	2	16.6667	0.0552332	F2, PROC	12	106	20580	32.3585	0.981262	0.351484	0.326378
Category	Term	Count	%	PValue	Genes	List Total	Pop Hits	Pop Total	Fold Enrichment	Bonferroni	Benjamini	FDR
GOTERM_MF_DIRECT	GO:0004252~serine-type endopeptidase activity	4	33.3333	0.000162653	PLG, F2, PROC, PCSK9	12	193	18908	32.6563	0.00955143	0.00959655	0.00927125
GOTERM_MF_DIRECT	GO:0005102~receptor binding	4	33.3333	0.00133709	PLG, FN1, F2, ANGPTL4	12	397	18908	15.8757	0.0759057	0.0394442	0.0381071
GOTERM_MF_DIRECT	GO:0008201~heparin binding	3	25	0.00448394	FN1, F2, APOB	12	176	18908	26.858	0.232907	0.0881842	0.0851949
GOTERM_MF_DIRECT	GO:0034185~apolipoprotein binding	2	16.6667	0.011001	PLG, PCSK9	12	19	18908	165.86	0.47934	0.137856	0.133183
GOTERM_MF_DIRECT	GO:0005515~protein binding	12	100	0.0116827	PLG, ASGR1, FN1, F2, ARL3, APOB, ANXA4, PROC, ITIH4, AGT, PCSK9, ANGPTL4	12	12619	18908	1.49838	0.500095	0.137856	0.133183
GOTERM_MF_DIRECT	GO:0050750~low-density lipoprotein particle receptor binding	2	16.6667	0.0144521	APOB, PCSK9	12	25	18908	126.053	0.576371	0.142113	0.137295
GOTERM_MF_DIRECT	GO:0004867~serine-type endopeptidase inhibitor activity	2	16.6667	0.058331	ITIH4, AGT	12	103	18908	30.5955	0.97116	0.421545	0.407256
GOTERM_MF_DIRECT	GO:0051087~chaperone binding	2	16.6667	0.0621807	PLG, FN1	12	110	18908	28.6485	0.977352	0.421545	0.407256
GOTERM_MF_DIRECT	GO:0005509~calcium ion binding	3	25	0.0683305	F2, ANXA4, PROC	12	751	18908	6.29427	0.984638	0.421545	0.407256
GOTERM_MF_DIRECT	GO:0042802~identical protein binding	4	33.3333	0.0714484	ASGR1, FN1, ANXA4, ANGPTL4	12	1722	18908	3.66009	0.987395	0.421545	0.407256
GOTERM_MF_DIRECT	GO:0008083~growth factor activity	2	16.6667	0.0929994	F2, AGT	12	167	18908	18.8703	0.996846	0.498815	0.481906
Category	Term	Count	%	PValue	Genes	List Total	Pop Hits	Pop Total	Fold Enrichment	Bonferroni	Benjamini	FDR
KEGG_PATHWAY	hsa04979:Cholesterol metabolism	3	25	0.00103564	APOB, PCSK9, ANGPTL4	9	51	8205	53.6275	0.0376128	0.0383185	0.0383185
KEGG_PATHWAY	hsa04610:Complement and coagulation cascades	3	25	0.00291847	PLG, F2, PROC	9	86	8205	31.8023	0.102499	0.0539918	0.0539918
KEGG_PATHWAY	hsa04080:Neuroactive ligand-receptor interaction	3	25	0.0467179	PLG, F2, AGT	9	367	8205	7.45232	0.829708	0.576187	0.576187
KEGG_PATHWAY	hsa05200:Pathways in cancer	3	25	0.0902718	FN1, F2, AGT	9	531	8205	5.15066	0.969819	0.691755	0.691755
KEGG_PATHWAY	hsa04933:AGE-RAGE signaling pathway in diabetic complications	2	16.6667	0.0934805	FN1, AGT	9	100	8205	18.2333	0.973518	0.691755	0.691755
cluster 2
Category	Term	Count	%	PValue	Genes	List Total	Pop Hits	Pop Total	Fold Enrichment	Bonferroni	Benjamini	FDR
GOTERM_BP_DIRECT	.....	.....	.....	.....	.....	.....	.....	.....	.....	.....	.....	.....
Category	Term	Count	%	PValue	Genes	List Total	Pop Hits	Pop Total	Fold Enrichment	Bonferroni	Benjamini	FDR
GOTERM_CC_DIRECT	GO:0005829~cytosol	6	85.7143	0.00646038	PLEKHA1, HAGH, RAB1A, PFKM, PDE5A, TAGLN2	7	5520	20580	3.19565	0.149587	0.16151	0.16151
GOTERM_CC_DIRECT	GO:0070062~extracellular exosome	4	57.1429	0.0194798	PLEKHA1, RAB1A, TAGLN2, C2	7	2219	20580	5.29968	0.388476	0.243498	0.243498
Category	Term	Count	%	PValue	Genes	List Total	Pop Hits	Pop Total	Fold Enrichment	Bonferroni	Benjamini	FDR
GOTERM_MF_DIRECT	GO:0046872~metal ion binding	4	57.1429	0.0405394	HAGH, PFKM, PDE5A, C2	7	2675	18908	4.03909	0.613967	0.737455	0.737455
GOTERM_MF_DIRECT	GO:0005515~protein binding	7	100	0.0883292	PLEKHA1, HAGH, RAB1A, PFKM, PDE5A, TAGLN2, C2	7	12619	18908	1.49838	0.8808	0.737455	0.737455
GOTERM_MF_DIRECT	GO:0045296~cadherin binding	2	28.5714	0.0961898	RAB1A, TAGLN2	7	316	18908	17.0958	0.902327	0.737455	0.737455
Category	Term	Count	%	PValue	Genes	List Total	Pop Hits	Pop Total	Fold Enrichment	Bonferroni	Benjamini	FDR
KEGG_PATHWAY	.....	.....	.....	.....	.....	.....	.....	.....	.....	.....	.....	.....
cluster 3
Category	Term	Count	%	PValue	Genes	List Total	Pop Hits	Pop Total	Fold Enrichment	Bonferroni	Benjamini	FDR
GOTERM_BP_DIRECT	GO:0002437~inflammatory response to antigenic stimulus	2	22.2222	0.00947958	IL1RN, CD68	9	23	19333	186.792	0.575665	0.853162	0.853162
GOTERM_BP_DIRECT	GO:0051384~response to glucocorticoid	2	22.2222	0.0273956	AIF1, IL1RN	9	67	19333	64.1227	0.917915	1	1
Category	Term	Count	%	PValue	Genes	List Total	Pop Hits	Pop Total	Fold Enrichment	Bonferroni	Benjamini	FDR
GOTERM_CC_DIRECT	.....	.....	.....	.....	.....	.....	.....	.....	.....	.....	.....	.....
Category	Term	Count	%	PValue	Genes	List Total	Pop Hits	Pop Total	Fold Enrichment	Bonferroni	Benjamini	FDR
GOTERM_MF_DIRECT	GO:0005515~protein binding	9	100	0.0393291	AIF1, BDH2, IL1RN, SPON1, ATF6B, CYB5R2, CD68, CFL2, ULK3	9	12619	18908	1.49838	0.723058	1	1
GOTERM_MF_DIRECT	GO:0051015~actin filament binding	2	22.2222	0.0917312	AIF1, CFL2	9	226	18908	18.5919	0.953989	1	1
GOTERM_MF_DIRECT	GO:0016491~oxidoreductase activity	2	22.2222	0.09755	BDH2, CYB5R2	9	241	18908	17.4348	0.962542	1	1
Category	Term	Count	%	PValue	Genes	List Total	Pop Hits	Pop Total	Fold Enrichment	Bonferroni	Benjamini	FDR
KEGG_PATHWAY	.....	.....	.....	.....	.....	.....	.....	.....	.....	.....	.....	.....

## Sheet: S6
Table S6 . PheWAS for MI and AF related SNPs
rs1250258(FN1)	Study ID	Trait	Trait Category	P-value	Beta	Odds Ratio	PMID	Author (Year)	N Cases	N Overall	Has sumstats		rs116843064(ANGPTL4)	Study ID	Trait	Trait Category	P-value	Beta	Odds Ratio	PMID	Author (Year)	N Cases	N Overall	Has sumstats		rs472495(PCSK9)	Study ID	Trait	Trait Category	P-value	Beta	Odds Ratio	PMID	Author (Year)	N Cases	N Overall	Has sumstats		rs11591147(PCSK9)	Study ID	Trait	Trait Category	P-value	Beta	Odds Ratio	PMID	Author (Year)	N Cases	N Overall
	GCST005194	Coronary artery disease	cardiovascular disease	9.118e-11	-0.0419	0.958966	PMID:29212778	van der Harst P	34541	296525	TRUE			GCST005194	Coronary artery disease	cardiovascular disease	3.573e-10	-0.1402	0.869184	PMID:29212778	van der Harst P	34541	296525	TRUE			FINNGEN_R6_I9_IHD	Coronary artery disease, wide definition	cardiovascular disease	6.85e-07	0.05014	1.05142		FINNGEN_R6	39358	260405	TRUE			GCST005194	Coronary artery disease	cardiovascular disease	1.855e-22	-0.2406	0.786156	PMID:29212778	van der Harst P	34541	296525
	GCST005195	Coronary artery disease	cardiovascular disease	3.5e-09	-0.0469988	0.954089	PMID:29212778	van der Harst P	122733	547261	TRUE			GCST005195	Coronary artery disease	cardiovascular disease	5.9e-08	-0.139951	0.869401	PMID:29212778	van der Harst P	122733	547261	TRUE			FINNGEN_R6_I9_ISCHHEART	Ischemic heart diseases	cardiovascular disease	1.32e-06	0.04919	1.05042		FINNGEN_R6	37854	260405	TRUE			FINNGEN_R6_I9_IHD	Ischaemic heart disease, wide definition	cardiovascular disease	2.39e-20	-0.2512	0.777867		FINNGEN_R6	39358	260405
	SAIGE_411_4	Coronary atherosclerosis	cardiovascular disease	3.43e-07	-0.0634	0.938568		UKB SAIGE	20023	397126	TRUE			SAIGE_411_4	Coronary atherosclerosis	cardiovascular disease	1.59e-07	-0.21	0.810584		UKB SAIGE	20023	397126	TRUE			FINNGEN_R6_I9_CORATHER	Coronary atherosclerosis	cardiovascular disease	1.93e-06	0.0548	1.05633		FINNGEN_R6	28598	251149	TRUE			GCST005195	Coronary artery disease	cardiovascular disease	1.5e-18	-0.236991	0.788998	PMID:29212778	van der Harst P	122733	547261
	GCST011365	Myocardial infarction	cardiovascular disease	4.33e-07	-0.042513	0.958378	PMID:33532862	Hartiala JA	61505	639221	TRUE			GCST90038605	Cardiac problem	cardiovascular disease	5.8e-07	-0.00948037	0.990564	PMID:33959723	Donertas HM	34616	484598	TRUE			GCST005194	Coronary artery disease	cardiovascular disease	1.915e-05	0.0256	1.02593	PMID:29212778	van der Harst P	34541	296525	TRUE			FINNGEN_R6_I9_ISCHHEART	Ischemic heart diseases	cardiovascular disease	5.74e-18	-0.23616	0.789654		FINNGEN_R6	37854	260405
	SAIGE_411	Ischemic heart disease	cardiovascular disease	3.3e-06	-0.0473	0.953801		UKB SAIGE	31355	408458	TRUE			SAIGE_411	Ischemic heart disease	cardiovascular disease	7.09e-07	-0.162	0.850441		UKB SAIGE	31355	408458	TRUE			FINNGEN_R6_I9_CHD	Major coronary heart disease event	cardiovascular disease	4.73e-05	0.04828	1.04946		FINNGEN_R6	25707	260405	TRUE			FINNGEN_R6_I9_CORATHER	Coronary atherosclerosis	cardiovascular disease	4.08e-17	-0.26093	0.770335		FINNGEN_R6	28598	251149
	GCST011364	Myocardial infarction	cardiovascular disease	5e-06	-0.0559694	0.945568	PMID:33532862	Hartiala JA	17505	471717	TRUE			GCST011364	Myocardial infarction	cardiovascular disease	2e-06	-0.188432	0.828257	PMID:33532862	Hartiala JA	17505	471717	TRUE			GCST90038595	Cardiovascular disease	cardiovascular disease	6e-05	0.00381289	1.00382	PMID:33959723	Donertas HM	177923	484598	TRUE			GCST011365	Myocardial infarction	cardiovascular disease	1.8e-16	-0.293563	0.745602	PMID:33532862	Hartiala JA	61505	639221
	FINNGEN_R6_I9_MI	Myocardial infarction	cardiovascular disease	4.84e-05	-0.07043	0.931993		FINNGEN_R6	15787	238338	TRUE			GCST011365	Myocardial infarction	cardiovascular disease	2.52e-06	-0.143615	0.866221	PMID:33532862	Hartiala JA	61505	639221	TRUE			FINNGEN_R6_I9_MI	Myocardial infarction	cardiovascular disease	9.37e-05	0.05592	1.05751		FINNGEN_R6	15787	238338	TRUE			FINNGEN_R6_I9_CHD	Major coronary heart disease event	cardiovascular disease	2.93e-15	-0.25369	0.775932		FINNGEN_R6	25707	260405
	NEALE2_20110_1	Heart disease | illnesses of mother	cardiovascular disease	8.02235e-05	-0.0270059	0.973356		UKB Neale v2	66343	332966	TRUE			SAIGE_411_2	Myocardial infarction	cardiovascular disease	9.4e-06	-0.222	0.800915		UKB SAIGE	11703	388806	TRUE			FINNGEN_R6_I9_MI_STRICT	Myocardial infarction, strict	cardiovascular disease	9.44e-05	0.05814	1.05986		FINNGEN_R6	14305	236856	TRUE			FINNGEN_R6_I9_MI	Myocardial infarction	cardiovascular disease	5.71e-14	-0.29134	0.747262		FINNGEN_R6	15787	238338
	SAIGE_411_2	Myocardial infarction	cardiovascular disease	0.00014	-0.0599	0.941859		UKB SAIGE	11703	388806	TRUE			FINNGEN_R6_I9_HYPERTENSION	Hypertensive diseases	cardiovascular disease	1.2e-05	-0.11336	0.892829		FINNGEN_R6	68050	260405	TRUE			NEALE2_6150_3	Stroke | vascular/heart problems diagnosed by doctor	cardiovascular disease	0.000914279	0.0661874	1.06843		UKB Neale v2	5587	360420	TRUE			SAIGE_411	Ischemic heart disease	cardiovascular disease	1.43e-12	-0.245	0.782705		UKB SAIGE	31355	408458
	GCST90038605	Cardiac problem	cardiovascular disease	0.0002	-0.00215701	0.997845	PMID:33959723	Donertas HM	34616	484598	TRUE			FINNGEN_R6_I9_HYPTENS	Hypertension	cardiovascular disease	1.32e-05	-0.11295	0.893195		FINNGEN_R6	68005	260360	TRUE			FINNGEN_R6_I9_CHD_NOREV	Major coronary heart disease event excluding revascularizations	cardiovascular disease	0.000994	0.04143	1.0423		FINNGEN_R6	21441	255936	TRUE			GCST90038595	Cardiovascular disease	cardiovascular disease	2.7e-12	-0.0245794	0.97572	PMID:33959723	Donertas HM	177923	484598
	FINNGEN_R6_I9_MI_STRICT	Myocardial infarction	cardiovascular disease	0.000204	-0.067	0.935195		FINNGEN_R6	14305	236856	TRUE			GCST90038595	Cardiovascular disease	cardiovascular disease	2e-05	-0.0142638	0.985837	PMID:33959723	Donertas HM	177923	484598	TRUE			NEALE2_20002_1081	Stroke | non-cancer illness code, self-reported	cardiovascular disease	0.0012565	0.0691754	1.07162		UKB Neale v2	4836	361141	TRUE			FINNGEN_R6_I9_MI_STRICT	Myocardial infarction, strict	cardiovascular disease	2.83e-12	-0.28113	0.75493		FINNGEN_R6	14305	236856
	NEALE2_20111_1	Heart disease | illnesses of siblings	cardiovascular disease	0.00047232	-0.0336543	0.966906		UKB Neale v2	28696	280784	TRUE			FINNGEN_R6_I9_CHD	Major coronary heart disease event	cardiovascular disease	2.56e-05	-0.15145	0.859461		FINNGEN_R6	25707	260405	TRUE			GCST011365	Myocardial infarction	cardiovascular disease	0.001463	0.0254309	1.02576	PMID:33532862	Hartiala JA	61505	639221	TRUE			FINNGEN_R6_I9_CHD_NOREV	Major coronary heart disease event excluding revascularizations	cardiovascular disease	3.22e-12	-0.23635	0.789504		FINNGEN_R6	21441	255936
	GCST90014033	Haemorrhoidal disease	cardiovascular disease	0.0006024	0.0154	1.01552	PMID:33888516	Zheng T	218920	944133	TRUE			FINNGEN_R6_I9_CORATHER	Coronary atherosclerosis	cardiovascular disease	3.68e-05	-0.14391	0.865966		FINNGEN_R6	28598	251149	TRUE			GCST90038613	Stroke	cardiovascular disease	0.0024	0.000766878	1.00077	PMID:33959723	Donertas HM	6925	484598	TRUE			SAIGE_411_4	Coronary atherosclerosis	cardiovascular disease	5.88e-12	-0.293	0.746022		UKB SAIGE	20023	397126
	FINNGEN_R6_I9_CHD_NOREV	Major coronary heart disease event excluding revascularizations	cardiovascular disease	0.000665	-0.05206	0.949272		FINNGEN_R6	21441	255936	TRUE			FINNGEN_R6_FG_HYPERTENSION	Hypertensive diseases (excluding secondary)	cardiovascular disease	0.000153	-0.11355	0.89266		FINNGEN_R6	68050	203871	TRUE			FINNGEN_R6_I9_HEARTFAIL_AND_CHD	Heart failure and coronary heart disease	cardiovascular disease	0.00246	0.0507	1.05201		FINNGEN_R6	11034	245732	TRUE			GCST011364	Myocardial infarction	cardiovascular disease	8.1e-11	-0.270964	0.762644	PMID:33532862	Hartiala JA	17505	471717
	GCST90038595	Cardiovascular disease	cardiovascular disease	0.00078	-0.00328035	0.996725	PMID:33959723	Donertas HM	177923	484598	TRUE			FINNGEN_R6_I9_MI_STRICT	Myocardial infarction, strict	cardiovascular disease	0.000276	-0.16382	0.848895		FINNGEN_R6	14305	236856	TRUE			GCST005195	Coronary artery disease	cardiovascular disease	0.0028	0.0217922	1.02203	PMID:29212778	van der Harst P	122733	547261	TRUE			NEALE2_20107_1	Heart disease | illnesses of father	cardiovascular disease	1.26179e-08	-0.114944	0.891416		UKB Neale v2	104110	318570
	NEALE2_20107_1	Heart disease | illnesses of father	cardiovascular disease	0.000830252	-0.020224	0.979979		UKB Neale v2	104110	318570	TRUE			FINNGEN_R6_I9_ISCHHEART	Ischemic heart diseases	cardiovascular disease	0.000364	-0.10977	0.89604		FINNGEN_R6	37854	260405	TRUE			SAIGE_411_4	Coronary atherosclerosis	cardiovascular disease	0.00435	0.0328	1.03334		UKB SAIGE	20023	397126	TRUE			FINNGEN_R6_I9_HEARTFAIL_AND_CHD	Heart failure and coronary heart disease	cardiovascular disease	1.91e-08	-0.25215	0.777128		FINNGEN_R6	11034	245732
	FINNGEN_R6_I9_CHD	Major coronary heart disease event	cardiovascular disease	0.000913	-0.04777	0.953353		FINNGEN_R6	25707	260405	TRUE			FINNGEN_R6_I9_CHD_NOREV	Major coronary heart disease event excluding revascularizations	cardiovascular disease	0.000377	-0.13501	0.873707		FINNGEN_R6	21441	255936	TRUE			NEALE2_20002_1077	Heart arrhythmia | non-cancer illness code, self-reported	cardiovascular disease	0.00470622	0.0938132	1.09835		UKB Neale v2	2013	361141	TRUE			GCST90038605	Cardiac problem	cardiovascular disease	6.7e-08	-0.0108215	0.989237	PMID:33959723	Donertas HM	34616	484598
	FINNGEN_R6_I9_VHD	Valvular heart disease including rheumatic fever	cardiovascular disease	0.00137	-0.0326	0.967926		FINNGEN_R6	47003	229974	TRUE			GCST90038610	Myocardial infarction	cardiovascular disease	0.00063	-0.0037344	0.996273	PMID:33959723	Donertas HM	11081	484598	TRUE																SAIGE_411_2	Myocardial infarction	cardiovascular disease	1.14e-07	-0.28	0.755784		UKB SAIGE	11703	388806
	GCST90038604	Hypertension	cardiovascular disease	0.0019	-0.00272005	0.997284	PMID:33959723	Donertas HM	129909	484598	TRUE			FINNGEN_R6_I9_CVD_HARD	Hard cardiovascular diseases	cardiovascular disease	0.000745	-0.10266	0.902434		FINNGEN_R6	35894	260405	TRUE																FINNGEN_R6_I9_CVD_HARD	Hard cardiovascular diseases	cardiovascular disease	3.62e-07	-0.13666	0.872267		FINNGEN_R6	35894	260405
	GCST90038610	Myocardial infarction	cardiovascular disease	0.002	-0.00105978	0.998941	PMID:33959723	Donertas HM	11081	484598	TRUE			FINNGEN_R6_DM_PERIPHATHERO	Peripheral atherosclerosis	cardiovascular disease	0.000782	-0.18707	0.829386		FINNGEN_R6	8393	199229	TRUE																GCST90038610	Myocardial infarction	cardiovascular disease	7.6e-07	-0.00581961	0.994197	PMID:33959723	Donertas HM	11081	484598
	SAIGE_420	Carditis	cardiovascular disease	0.00225	-0.11	0.895834		UKB SAIGE	2020	407799	TRUE			FINNGEN_R6_FG_DOAAC	Diseases of arteries, arterioles and capillaries (FINNGEN)	cardiovascular disease	0.00118	-0.17056	0.843192		FINNGEN_R6	12123	147944	TRUE																FINNGEN_R6_I9_AF_REIMB	Atrial fibrillation and flutter with reimbursement	cardiovascular disease	4.45e-06	-0.20474	0.814859		FINNGEN_R6	15256	151077
	FINNGEN_R6_FG_OTHHEART	Other heart diseases	cardiovascular disease	0.00378	-0.02971	0.970727		FINNGEN_R6	72780	208601	TRUE			FINNGEN_R6_I9_IHD	Ischaemic heart disease, wide definition	cardiovascular disease	0.00125	-0.09867	0.906042		FINNGEN_R6	39358	260405	TRUE																FINNGEN_R6_I9_VHD	Valvular heart disease including rheumatic fever	cardiovascular disease	5.13e-06	-0.10208	0.902957		FINNGEN_R6	47003	229974
	NEALE2_20002_1083	Subdural haemorrhage/haematoma | non-cancer illness code, self-reported	cardiovascular disease	0.00401616	-0.372796	0.688806		UKB Neale v2	154	361141	TRUE			FINNGEN_R6_I9_MI	Myocardial infarction	cardiovascular disease	0.00163	-0.13591	0.872921		FINNGEN_R6	15787	238338	TRUE																FINNGEN_R6_I9_UAP	Unstable angina pectoris	cardiovascular disease	2.24e-05	-0.20559	0.814167		FINNGEN_R6	8471	242966
														NEALE2_20002_1075	Heart attack/myocardial infarction | non-cancer illness code, self-reported	cardiovascular disease	0.00233708	-0.170804	0.842986		UKB Neale v2	8239	361141	TRUE																FINNGEN_R6_I9_AF	Atrial fibrillation and flutter	cardiovascular disease	2.87e-05	-0.15041	0.860355		FINNGEN_R6	28670	164491
														FINNGEN_R6_C_STROKE	STROKE	cardiovascular disease	0.00496	-0.09723	0.907347		FINNGEN_R6	22791	213627	TRUE																FINNGEN_R6_I9_OTHHEART	Other heart diseases	cardiovascular disease	2.91e-05	-0.08023	0.922904		FINNGEN_R6	77434	260405
														NEALE2_6150_1	Heart attack | vascular/heart problems diagnosed by doctor	cardiovascular disease	0.00498996	-0.157066	0.854648		UKB Neale v2	8288	360420	TRUE																FINNGEN_R6_FG_OTHHEART	Other heart diseases	cardiovascular disease	3.08e-05	-0.09368	0.910574		FINNGEN_R6	72780	208601
																																								FINNGEN_R6_FG_DOAAC	Diseases of arteries, arterioles and capillaries (FINNGEN)	cardiovascular disease	3.46e-05	-0.1905	0.826546		FINNGEN_R6	12123	147944
																																								NEALE2_20002_1075	Heart attack/myocardial infarction | non-cancer illness code, self-reported	cardiovascular disease	4.16345e-05	-0.241912	0.785125		UKB Neale v2	8239	361141
																																								FINNGEN_R6_DM_PERIPHATHERO	Peripheral atherosclerosis	cardiovascular disease	4.37e-05	-0.19831	0.820116		FINNGEN_R6	8393	199229
																																								FINNGEN_R6_I9_NONRHEVALV	Non-rheumatic valve diseases	cardiovascular disease	5.26e-05	-0.15847	0.853449		FINNGEN_R6	12375	195346
																																								FINNGEN_R6_I9_POSTAMI	Status post-ami	cardiovascular disease	7.5e-05	-0.37059	0.690327		FINNGEN_R6	1881	224432
																																								NEALE2_6150_1	Heart attack | vascular/heart problems diagnosed by doctor	cardiovascular disease	0.000100045	-0.22897	0.795352		UKB Neale v2	8288	360420
																																								FINNGEN_R6_CARDIAC_ARRHYTM	Cardiac arrhytmias	cardiovascular disease	0.000101	-0.10132	0.903644		FINNGEN_R6	41150	203162
																																								FINNGEN_R6_FG_CVD	Cardiovascular diseases (excluding rheumatic etc)	cardiovascular disease	0.0012	-0.06282	0.939112		FINNGEN_R6	124584	260405
																																								NEALE2_20110_2	Stroke | illnesses of mother	cardiovascular disease	0.00197535	-0.0806024	0.92256		UKB Neale v2	47485	331973
																																								NEALE2_20110_1	Heart disease | illnesses of mother	cardiovascular disease	0.00204754	-0.0705008	0.931927		UKB Neale v2	66343	332966
																																								FINNGEN_R6_I9_CVD	Cardiovascular diseases	cardiovascular disease	0.00436	-0.05445	0.947006		FINNGEN_R6	135546	260405
[truncated: 313 more columns]

## Sheet: S7
Table S7 .Candidate drug targets for MI and AF
MI						AF
gene	drug	interaction_types	sources	pmids		gene	drug	interaction_types	sources	pmids
PLG	UROKINASE	activator	TdgClinicalTrial|ChemblInteractions|TEND	12720300|12658774|12745435|11752352|12719778|12666133		PLG	UROKINASE	activator	TdgClinicalTrial|ChemblInteractions|TEND	12720300|12658774|12745435|11752352|12719778|12666133
PLG	APROTININ	inhibitor	ChemblInteractions	15277296		PLG	APROTININ	inhibitor	ChemblInteractions	15277296
PLG	RETEPLASE	activator	TdgClinicalTrial|ChemblInteractions|TEND|TTD	11752352|19436656|18673235|17963464		PLG	RETEPLASE	activator	TdgClinicalTrial|ChemblInteractions|TEND|TTD	11752352|19436656|18673235|17963464
PLG	STREPTOKINASE	activator	TdgClinicalTrial|ChemblInteractions|TEND|TTD	10581996|10664583|10726310|11752352|10631997|10569766		PLG	STREPTOKINASE	activator	TdgClinicalTrial|ChemblInteractions|TEND|TTD	10581996|10664583|10726310|11752352|10631997|10569766
PLG	ALTEPLASE	activator	TdgClinicalTrial|ChemblInteractions|NCI|TEND|TTD	12033920|11752352|19436656|18673235|17963464		PLG	ALTEPLASE	activator	TdgClinicalTrial|ChemblInteractions|NCI|TEND|TTD	12033920|11752352|19436656|18673235|17963464
PLG	ANISTREPLASE	activator	TdgClinicalTrial|TEND|TTD	11752352|19436656|18673235|17963464		PLG	ANISTREPLASE	activator	TdgClinicalTrial|TEND|TTD	11752352|19436656|18673235|17963464
PLG	TENECTEPLASE	activator	TdgClinicalTrial|ChemblInteractions|TEND|TTD	11752352|19436656|18673235|17963464		PLG	TENECTEPLASE	activator	TdgClinicalTrial|ChemblInteractions|TEND|TTD	11752352|19436656|18673235|17963464
PLG	AMINOCAPROIC ACID	inhibitor	ChemblInteractions			PLG	AMINOCAPROIC ACID	inhibitor	ChemblInteractions
PLG	DESMOTEPLASE	activator	TdgClinicalTrial|ChemblInteractions|TTD	17425487		PLG	DESMOTEPLASE	activator	TdgClinicalTrial|ChemblInteractions|TTD	17425487
PLG	TRANEXAMIC ACID	inhibitor	ChemblInteractions			PLG	TRANEXAMIC ACID	inhibitor	ChemblInteractions
PLG	DEFIBROTIDE SODIUM	activator	ChemblInteractions			PLG	DEFIBROTIDE SODIUM	activator	ChemblInteractions
PLG	RANOLAZINE		TTD			PLG	RANOLAZINE		TTD
PLG	GARLIC		NCI	17213677		PLG	GARLIC		NCI	17213677
PLG	GENISTEIN		NCI	11835393		PLG	GENISTEIN		NCI	11835393
PLG	NYSTATIN		NCI	7721938		PLG	NYSTATIN		NCI	7721938
PLG	AMEDIPLASE		TdgClinicalTrial			PLG	AMEDIPLASE		TdgClinicalTrial
PLG	INOSITOL		NCI	1648562		PLG	INOSITOL		NCI	1648562
PLG	MELAGATRAN		TTD			PLG	MELAGATRAN		TTD
PLG	CHEMBL35482		NCI	15613028		PLG	CHEMBL35482		NCI	15613028
PLG	NORETHINDRONE		NCI	1442974		PLG	NORETHINDRONE		NCI	1442974
PLG	FIBRINOLYSIN, HUMAN		TdgClinicalTrial			PLG	FIBRINOLYSIN, HUMAN		TdgClinicalTrial
PLG	OXYMETHOLONE		NCI	3238652		PLG	OXYMETHOLONE		NCI	3238652
PLG	BORTEZOMIB		DTC	20875739		PLG	BORTEZOMIB		DTC	20875739
PLG	HUMAN GROWTH HORMONE		NCI	15760670|2143511		PLG	HUMAN GROWTH HORMONE		NCI	15760670|2143511
PLG	LEPIRUDIN		NCI	15894352		PLG	LEPIRUDIN		NCI	15894352
PLG	RADIOSUMIN B		DTC	11374973		PLG	RADIOSUMIN B		DTC	11374973
PLG	COUMARIN		NCI	3160707		PLG	COUMARIN		NCI	3160707
PLG	PREDNISOLONE		NCI	2079995		PLG	PREDNISOLONE		NCI	2079995
PLG	DANAZOL		NCI	8529771|3146615|7607583		PLG	DANAZOL		NCI	8529771|3146615|7607583
FN1	OCRIPLASMIN	cleavage	ChemblInteractions|TTD	23193358
FN1	L19IL2		ChemblInteractions
FN1	L19TNFA		ChemblInteractions
FN1	L19SIP 131I		ChemblInteractions
PCSK9	ALIROCUMAB	inhibitor	TdgClinicalTrial|ChemblInteractions|TTD	26455563
PCSK9	BOCOCIZUMAB	inhibitor	ChemblInteractions|TTD
PCSK9	EVOLOCUMAB	inhibitor	ChemblInteractions
PCSK9	RG-7652	inhibitor	ChemblInteractions
PCSK9	FROVOCIMAB		TTD
PCSK9	LOMITAPIDE		PharmGKB
APOB	EPIGALOCATECHIN GALLATE		NCI	11936850
APOB	QUERCETIN		NCI	16149735
APOB	ATORVASTATIN		NCI	11882317|12119202|9598838|15864114|10357840|12562847|10537160|15353498|12145148
APOB	DEXAMETHASONE		NCI	7670964
APOB	IRBESARTAN		PharmGKB	15614026
APOB	VITAMIN E		NCI	7649489
APOB	ALCOHOL		NCI	8576634
APOB	MIPOMERSEN		TdgClinicalTrial
APOB	NEVIRAPINE		NCI	12869587
APOB	LOVASTATIN		NCI	2351867|7662319|1588827
APOB	HEPARIN		NCI	9521691|2457642
APOB	LOMITAPIDE		PharmGKB
APOB	HYDROCORTISONE		NCI	1597147
APOB	CHOLESTYRAMINE		NCI	3906004
APOB	WARFARIN		PharmGKB
APOB	PRAVASTATIN		NCI	8312689
APOB	TRIFLUOPERAZINE		NCI	7595077
APOB	FENOFIBRATE		NCI|PharmGKB	12606523
PROC	MENADIONE	activator	TEND	17215245|17139284|17016423
PROC	WARFARIN		FDA
PROC	PROGESTERONE		FDA
PROC	PHENPROCOUMON		PharmGKB
PROC	AVATROMBOPAG		PharmGKB|FDA
PROC	ANCROD		TTD
PROC	LUSUTROMBOPAG		PharmGKB|FDA
PROC	ESTRADIOL		FDA
F2	LEPIRUDIN	inhibitor	TdgClinicalTrial|ChemblInteractions|TEND|TTD	10912644|11467439|10505536|11807012|11055889|11752352
F2	ARGATROBAN	inhibitor	TdgClinicalTrial|ChemblInteractions|TTD	10362188|10226408|10608050|10353669|11752352|10608016
F2	XIMELAGATRAN	inhibitor	TdgClinicalTrial|TEND	17319469|17516699|17688383|17532684|11752352
F2	DESIRUDIN	inhibitor	ChemblInteractions
F2	MELAGATRAN	inhibitor	TTD
F2	DABIGATRAN	inhibitor	TdgClinicalTrial|ChemblInteractions|TEND|TTD
F2	DABIGATRAN ETEXILATE MESYLATE	inhibitor	ChemblInteractions
F2	MENADIONE	activator	TEND	2484931|7657295|6867080|2922761|10469489
F2	BIVALIRUDIN	inhibitor	TdgClinicalTrial|ChemblInteractions|TEND|TTD	11833835|11923794|11929334|11504570|11060732|11752352
F2	AVATROMBOPAG		PharmGKB|FDA
F2	APRAMIDE A		DTC	10978206
F2	LUSUTROMBOPAG		PharmGKB|FDA
F2	PEGMUSIRUDIN		TTD
F2	SILIBININ		DTC
F2	QUERCETIN		DTC
F2	ENOXAPARIN		TdgClinicalTrial
F2	HEPARIN		TdgClinicalTrial|TEND
F2	CIANIDANOL		DTC
F2	AZD-8165		TTD
F2	BORTEZOMIB		DTC	20875739
F2	ANISINDIONE		TTD
F2	ODIPARCIL		TTD
F2	CYANIN		DTC
F2	TAMOXIFEN		PharmGKB|FDA
F2	CYANIDIN		DTC
F2	(-)-EPICATECHIN		DTC
F2	ATECEGATRAN METOXIL		TdgClinicalTrial
F2	CHEMBL586628		DTC
F2	CHEMBL1083499		TTD
PDE5A	UDENAFIL	inhibitor	TdgClinicalTrial|ChemblInteractions|TEND|TTD	21054754|19860692|18491987|11752352|19465935
PDE5A	DIPYRIDAMOLE	inhibitor	TdgClinicalTrial|ChemblInteractions|TEND|TTD	16080974|17308037|16886928|11752352|15672122
PDE5A	TADALAFIL	inhibitor	TdgClinicalTrial|ChemblInteractions|TEND|TTD	17979301|12625031|12074215|12891884|14498756|11752352|12603396
PDE5A	VARDENAFIL	inhibitor	TdgClinicalTrial|TEND|TTD	17959709|17979301|14626653|12955149|11890515|16926278|11752352|12625845|11669467
PDE5A	SILDENAFIL	inhibitor	TdgClinicalTrial|TEND	12554648|17959709|17979301|16735511|12414329|11752352|12477710|12567500|12614192
PDE5A	PENTOXIFYLLINE	inhibitor	TdgClinicalTrial|ChemblInteractions|TEND	11752352
PDE5A	VARDENAFIL HYDROCHLORIDE	inhibitor	ChemblInteractions
PDE5A	AVANAFIL	inhibitor	TdgClinicalTrial|ChemblInteractions|TTD	23372609
PDE5A	SILDENAFIL CITRATE	inhibitor	ChemblInteractions
PDE5A	THEOPHYLLINE	inhibitor	TdgClinicalTrial|TEND	11752352
PDE5A	RHUCIN		TTD
PDE5A	EXISULIND		TTD
PDE5A	ICARIIN		TTD
PDE5A	ROLIPRAM		TTD
PDE5A	CP-461		TdgClinicalTrial
PDE5A	CHEMBL460293		TTD
PDE5A	LORNEIC ACID A		DTC	19856955
PDE5A	PAPAVERINE		TTD
PDE5A	ENALAPRIL		NCI	15452190
CYB5R2	RASBURICASE		PharmGKB
CYB5R2	PRIMAQUINE		PharmGKB
CYB5R2	METOCLOPRAMIDE		PharmGKB
IL1RN	METHOTREXATE		NCI	8877917
IL1RN	HALOPERIDOL		PharmGKB	27023437
IL1RN	DIACEREIN		TdgClinicalTrial
ULK3	HESPERADIN	inhibitor	DTC	19035792
ULK3	IMATINIB		PharmGKB	15073101
AGT	ATENOLOL		PharmGKB	11593098|14700505
AGT	ADRIAMYCIN		NCI	7581027
AGT	ENALAPRIL		NCI	11928713
AGT	AMLODIPINE		PharmGKB
AGT	HYDROCORTISONE		NCI	15576665
AGT	CHLORTHALIDONE		PharmGKB
AGT	ASPIRIN		PharmGKB	20824505
AGT	LISINOPRIL		PharmGKB
AGT	CYT006-ANGQB		TdgClinicalTrial
AGT	QUINAPRIL		NCI|PharmGKB	12693379|11849656
AGT	IRBESARTAN		PharmGKB	11593098|15614026|14700505
AGT	MESTRANOL		NCI	3023023
AGT	BENAZEPRIL		PharmGKB	17261659|25143324
AGT	IMIDAPRIL		PharmGKB	25143324
